# Supplementary material for: The Effect of a Hydroxytyrosol-Rich, Olive-Derived Phytocomplex on Aerobic Exercise and Acute Recovery
Source: Nutrients. 2023 Jan 13;15(2):421. doi: 10.3390/nu15020421 (PMC9864860; doi:10.3390/nu15020421)
Supplement: Supplementary file 1 [file nutrients-15-00421-s001.zip]

Archive with 1 entries (1 files):
- nutrients-2129851-supplementary.pdf
